# Supplementary material for: Promoting the use of a self-management strategy among novice chiropractors treating individuals with spine pain: A mixed methods pilot clustered-clinical trial
Source: PLoS One. 2022 Jan 21;17(1):e0262825. doi: 10.1371/journal.pone.0262825 (PMC8782363; doi:10.1371/journal.pone.0262825)
Supplement: S1 Data — (XLSX) [file pone.0262825.s012.xlsx]

## Sheet: ALL_DATA_CLINICIANS
InterventionG	Group	SM_IMPORTANT0	SM_CONFIDENT0	SM_IMPORTANT1	SM_CONFIDENT1	SM_IMPORTANT2	SM_CONFIDENT2	SM_IMPORTANT3	SM_CONFIDENT3	BAP_Skills0	BAP_Skills1	BAP_Skills2	BAP_Skills3
Intervention	Chiropractor	9.28571	6.14286	8	7.285714286	8.857142857	7.714285714	8.428571429	7.571428571	1.7	2.5	2.8	3.1
Control	Chiropractor	9.28571	8.85714	9	8.714285714	9.142857143	8.857142857			2.7	2.7	2.9
Intervention	Chiropractor	9	8	9.285714286	8.857142857	9.857142857	9	9	8.571428571	1	3.7	3.6	3.7
Control	Chiropractor	9.14286	8.71429	9.714285714	8.285714286	9.285714286	8.571428571			1	2.3	2.4
Control	Chiropractor	7.85714	7	7.857142857	7.428571429	8	7.142857143			2.7	2.7	2.6
Intervention	Chiropractor	8.42857	5.85714	8.571428571	4.714285714	8.714285714	5			2.1	2.5	2.5
Control	Chiropractor	8	7.42857
Control	Chiropractor	10	7.14286	9.857142857	7.857142857					1.7	3
Control	Chiropractor	9.28571	8.57143	8.142857143	7.714285714					1.2	1.3
Control	Chiropractor	8.28571	8	7.714285714	8.142857143	8.428571429	8.142857143			2.8	2.6	2.6
Intervention	Chiropractor	8	6.57143	8.857142857	7.714285714	8.571428571	7.571428571	9.857142857	9	1.7	2	2.3	3.1
Intervention	Chiropractor	9.85714	8.71429	9.857142857	8.714285714	9.714285714	9			1.4	2.4	2.9
Control	Chiropractor	8	7.57143	8.714285714	7.857142857					2.1	2.7
Intervention	Chiropractor	7.71429	7.14286	8.428571429	7.857142857	8.428571429	7.857142857	8	8		2.6	2.6	2.9
Intervention	Chiropractor	8	7.57143	9	8.428571429	9.428571429	9.428571429	8.714285714	8.285714286	1.8	3.2	2.9	2.9
Control	Chiropractor	8.71429	7.14286	10	7.571428571	9.571428571	8			3.1	3	2.9
