# Supplementary material for: Promoting the use of a self-management strategy among novice chiropractors treating individuals with spine pain: A mixed methods pilot clustered-clinical trial
Source: PLoS One. 2022 Jan 21;17(1):e0262825. doi: 10.1371/journal.pone.0262825 (PMC8782363; doi:10.1371/journal.pone.0262825)
Supplement: S2 Data — (XLSX) [file pone.0262825.s013.xlsx]

## Sheet: INTERNT_BOTHEXP_MIXED3
ID2	ID	Clinician_ID2	Clinician_ID	SM_IMPORTANT0	SM_CONFIDENT0	Time	Time1	Group_SM
26	12	9	0	9.57143	8	0	0	0
26	12	9	0	9.42857	9.28571	1	1	0
26	12	9	0	9.28571	8.71429	2	2	0
26	12	9	0	9.85714	9	4	3	0
27	55	9	0	9.42857	6.85714	0	0	0
27	55	9	0	9.57143	7.57143	1	1	0
27	55	9	0	8.71429	6.85714	2	2	0
27	55	9	0			4	3	0
28	104	9	0			0	0	0
28	104	9	0	8	8.14286	1	1	0
28	104	9	0	8.14286	8.14286	2	2	0
28	104	9	0	7.85714	8	4	3	0
29	108	9	0	10	6.28571	0	0	0
29	108	9	0	10	6.71429	1	1	0
29	108	9	0	10	7.14286	2	2	0
29	108	9	0	10	8	4	3	0
30	15	10	0	9.71429	7.28571	0	0	0
30	15	10	0	9	8.28571	1	1	0
30	15	10	0	9.71429	8	2	2	0
30	15	10	0	9.57143	8.57143	4	3	0
31	31	10	0	9.71429	7.42857	0	0	0
31	31	10	0			1	1	0
31	31	10	0			2	2	0
31	31	10	0			4	3	0
32	38	10	0	9	6	0	0	0
32	38	10	0	9.57143	6.42857	1	1	0
32	38	10	0			2	2	0
32	38	10	0			4	3	0
33	41	10	0	8.71429	6.85714	0	0	0
33	41	10	0	9.42857	7.71429	1	1	0
33	41	10	0	9.14286	9.28571	2	2	0
33	41	10	0	9	8.57143	4	3	0
34	53	10	0	7.85714	6.14286	0	0	0
34	53	10	0	8.42857	7.85714	1	1	0
34	53	10	0	8.57143	7.85714	2	2	0
34	53	10	0	8.42857	7.85714	4	3	0
35	105	10	0	10	7.85714	0	0	0
35	105	10	0	9.71429	7.71429	1	1	0
35	105	10	0	9.85714	7.28571	2	2	0
35	105	10	0			4	3	0
36	113	10	0	9.85714	6.28571	0	0	0
36	113	10	0	10	7.57143	1	1	0
36	113	10	0	10	7.85714	2	2	0
36	113	10	0	10	9.14286	4	3	0
1	6	1	1	8	5	0	0	1
1	6	1	1			1	1	1
1	6	1	1			2	2	1
1	6	1	1			4	3	1
2	25	2	1	9.42857	5.42857	0	0	1
2	25	2	1	10	7.85714	1	1	1
2	25	2	1	9.71429	8.14286	2	2	1
2	25	2	1	10	9	4	3	1
3	40	2	1	7.42857	7.85714	0	0	1
3	40	2	1			1	1	1
3	40	2	1			2	2	1
3	40	2	1			4	3	1
37	7	11	0	9.57143	6.14286	0	0	0
37	7	11	0			1	1	0
37	7	11	0			2	2	0
37	7	11	0			4	3	0
38	13	11	0	9.28571	4.85714	0	0	0
38	13	11	0	9.71429	7.28571	1	1	0
38	13	11	0	9	9	2	2	0
38	13	11	0	8.28571	7.85714	4	3	0
39	17	11	0	9.14286	8.28571	0	0	0
39	17	11	0			1	1	0
39	17	11	0			2	2	0
39	17	11	0			4	3	0
40	29	11	0	8.57143	7.57143	0	0	0
40	29	11	0			1	1	0
40	29	11	0			2	2	0
40	29	11	0			4	3	0
41	30	11	0	9.14286	6.57143	0	0	0
41	30	11	0			1	1	0
41	30	11	0			2	2	0
41	30	11	0			4	3	0
42	116	11	0	9.42857	6.42857	0	0	0
42	116	11	0	9.71429	8.28571	1	1	0
42	116	11	0	9.57143	7.71429	2	2	0
42	116	11	0	9.71429	8.85714	4	3	0
43	117	11	0	8.85714	7.71429	0	0	0
43	117	11	0	8.85714	8.85714	1	1	0
43	117	11	0	8.28571	8.42857	2	2	0
43	117	11	0	9.14286	9.14286	4	3	0
44	118	11	0	9.85714	6.42857	0	0	0
44	118	11	0	10	6.71429	1	1	0
44	118	11	0	10	7.28571	2	2	0
44	118	11	0			4	3	0
45	119	11	0	10	5.42857	0	0	0
45	119	11	0	10	7	1	1	0
45	119	11	0	8	6.71429	2	2	0
45	119	11	0	10	10	4	3	0
46	120	11	0	9.57143	7.85714	0	0	0
46	120	11	0	9	8.42857	1	1	0
46	120	11	0	9.57143	8.14286	2	2	0
46	120	11	0	10	9	4	3	0
47	125	11	0	9.42857	7.42857	0	0	0
47	125	11	0	9.57143	7.57143	1	1	0
47	125	11	0	8.71429	8	2	2	0
47	125	11	0	9	8.28571	4	3	0
48	126	11	0	9.57143	5.85714	0	0	0
48	126	11	0	9.85714	6.71429	1	1	0
48	126	11	0	9.71429	7.57143	2	2	0
48	126	11	0	9.85714	8.85714	4	3	0
49	20	12	0	9.85714	7	0	0	0
49	20	12	0			1	1	0
49	20	12	0			2	2	0
49	20	12	0			4	3	0
50	24	12	0	8.28571	7.42857	0	0	0
50	24	12	0			1	1	0
50	24	12	0			2	2	0
50	24	12	0			4	3	0
51	33	12	0	8.71429	6.28571	0	0	0
51	33	12	0			1	1	0
51	33	12	0			2	2	0
51	33	12	0			4	3	0
52	37	12	0	9.14286	6.14286	0	0	0
52	37	12	0	9.71429	7.42857	1	1	0
52	37	12	0	10	8.71429	2	2	0
52	37	12	0	9.85714	8.57143	4	3	0
53	51	12	0	8.28571	6.85714	0	0	0
53	51	12	0			1	1	0
53	51	12	0			2	2	0
53	51	12	0			4	3	0
54	106	12	0	10	6.14286	0	0	0
54	106	12	0	9.85714	8	1	1	0
54	106	12	0	10	8.14286	2	2	0
54	106	12	0	10	8	4	3	0
55	107	12	0	9.57143	6.71429	0	0	0
55	107	12	0	9.57143	7.14286	1	1	0
55	107	12	0	9.85714	7.57143	2	2	0
55	107	12	0	9	8	4	3	0
56	109	12	0	9	7.28571	0	0	0
56	109	12	0	9.42857	8	1	1	0
56	109	12	0	9.42857	8.28571	2	2	0
56	109	12	0	9.42857	8.28571	4	3	0
4	5	3	1	7.71429	6.14286	0	0	1
4	5	3	1	9.28571	7.28571	1	1	1
4	5	3	1	8.85714	7.57143	2	2	1
4	5	3	1	8.71429	8.42857	4	3	1
5	14	3	1	9.42857	6.71429	0	0	1
5	14	3	1			1	1	1
5	14	3	1			2	2	1
5	14	3	1			4	3	1
6	44	3	1	10	7.85714	0	0	1
6	44	3	1	10	8	1	1	1
6	44	3	1	10	7.71429	2	2	1
6	44	3	1	10	8.14286	4	3	1
7	45	3	1	10	9.57143	0	0	1
7	45	3	1	10	9.14286	1	1	1
7	45	3	1			2	2	1
7	45	3	1			4	3	1
8	48	3	1	9.71429	8	0	0	1
8	48	3	1	9.71429	8.71429	1	1	1
8	48	3	1	10	8.57143	2	2	1
8	48	3	1			4	3	1
9	22	4	1	9.71429	6.14286	0	0	1
9	22	4	1	9.85714	7.71429	1	1	1
9	22	4	1	9	7.85714	2	2	1
9	22	4	1	9.71429	8.71429	4	3	1
10	56	4	1	8.14286	6.28571	0	0	1
10	56	4	1	8.71429	8	1	1	1
10	56	4	1	9	8.57143	2	2	1
10	56	4	1	9.57143	9.14286	4	3	1
11	103	4	1	10	6.28571	0	0	1
11	103	4	1	10	6.42857	1	1	1
11	103	4	1	10	6.71429	2	2	1
11	103	4	1	10	8	4	3	1
12	112	5	1	8.57143	6.85714	0	0	1
12	112	5	1	6.71429	7.14286	1	1	1
12	112	5	1	9.71429	7.85714	2	2	1
12	112	5	1	8.71429	9	4	3	1
57	43	13	0	8.71429	7.57143	0	0	0
57	43	13	0	9.71429	8.71429	1	1	0
57	43	13	0	9.28571	8.14286	2	2	0
57	43	13	0	8.85714	8.14286	4	3	0
13	34	6	1	9.57143	8.14286	0	0	1
13	34	6	1	10	8.57143	1	1	1
13	34	6	1	9.71429	8.71429	2	2	1
13	34	6	1	9.57143	9.71429	4	3	1
14	39	6	1	8.71429	6.85714	0	0	1
14	39	6	1			1	1	1
14	39	6	1			2	2	1
14	39	6	1			4	3	1
15	54	6	1	9.71429	7.14286	0	0	1
15	54	6	1			1	1	1
15	54	6	1			2	2	1
15	54	6	1			4	3	1
16	111	6	1	10	7.14286	0	0	1
16	111	6	1	10	8	1	1	1
16	111	6	1	10	8	2	2	1
16	111	6	1	10	8.85714	4	3	1
17	115	6	1	8.85714	5.57143	0	0	1
17	115	6	1	8.28571	6.71429	1	1	1
17	115	6	1	9.42857	8.28571	2	2	1
17	115	6	1	9.42857	9	4	3	1
18	122	6	1	9.57143	6.42857	0	0	1
18	122	6	1			1	1	1
18	122	6	1	9.71429	8.14286	2	2	1
18	122	6	1	8.57143	7.85714	4	3	1
19	124	6	1	9.57143	8.14286	0	0	1
19	124	6	1	9.28571	9.14286	1	1	1
19	124	6	1	8.71429	8.71429	2	2	1
19	124	6	1	9.57143	9.42857	4	3	1
20	127	6	1	10	6.14286	0	0	1
20	127	6	1	10	8.71429	1	1	1
20	127	6	1	10	9.57143	2	2	1
20	127	6	1	10	10	4	3	1
21	32	7	1	9.71429	7.42857	0	0	1
21	32	7	1	9.57143	9.28571	1	1	1
21	32	7	1	9.57143	9	2	2	1
21	32	7	1	10	9	4	3	1
58	42	14	0	10	5.42857	0	0	0
58	42	14	0	9.85714	6	1	1	0
58	42	14	0	9.71429	9.28571	2	2	0
58	42	14	0	10	8.71429	4	3	0
59	121	14	0	8.28571	4	0	0	0
59	121	14	0	9	5.71429	1	1	0
59	121	14	0	9.57143	6.85714	2	2	0
59	121	14	0	10	7.57143	4	3	0
60	110	15	0	8.14286	5	0	0	0
60	110	15	0	8.42857	6.42857	1	1	0
60	110	15	0	9	7.57143	2	2	0
60	110	15	0	8.42857	7.85714	4	3	0
22	2	8	1	9.42857	5.14286	0	0	1
22	2	8	1	9.14286	6	1	1	1
22	2	8	1	9.85714	6.71429	2	2	1
22	2	8	1	10	8.57143	4	3	1
23	47	8	1	6.71429	7.14286	0	0	1
23	47	8	1	7.28571	6.71429	1	1	1
23	47	8	1	9.14286	8.71429	2	2	1
23	47	8	1	9.42857	9	4	3	1
24	114	8	1	9.42857	6.71429	0	0	1
24	114	8	1	8.85714	7.14286	1	1	1
24	114	8	1			2	2	1
24	114	8	1			4	3	1
25	123	8	1	9	4	0	0	1
25	123	8	1	8.28571	3.71429	1	1	1
25	123	8	1	8.57143	4.42857	2	2	1
25	123	8	1			4	3	1
