# Supplementary material for: Promoting the use of a self-management strategy among novice chiropractors treating individuals with spine pain: A mixed methods pilot clustered-clinical trial
Source: PLoS One. 2022 Jan 21;17(1):e0262825. doi: 10.1371/journal.pone.0262825 (PMC8782363; doi:10.1371/journal.pone.0262825)
Supplement: S3 Data — (XLSX) [file pone.0262825.s014.xlsx]

## Sheet: INTERNT_BOTHSKILLS_MIXED3
ID	Clinician_ID	Clinician_ID2	BAP_Skills	Time	Time1	Group_SMS
12	0	1	2	0	0	0
12	0	1	2.4	1	1	0
12	0	1	2.5	3	2	0
12	0	1	2.2	6	3	0
55	0	1	1.2	0	0	0
55	0	1	2	1	1	0
55	0	1	1.6	3	2	0
55	0	1		6	3	0
104	0	1	1.5	0	0	0
104	0	1	1.8	1	1	0
104	0	1	1.9	3	2	0
104	0	1	2.3	6	3	0
108	0	1	1	0	0	0
108	0	1	1.3	1	1	0
108	0	1	2	3	2	0
108	0	1	2.8	6	3	0
15	0	2	2	0	0	0
15	0	2	3.1	1	1	0
15	0	2	2.6	3	2	0
15	0	2	2.7	6	3	0
31	0	2	2.6	0	0	0
31	0	2		1	1	0
31	0	2		3	2	0
31	0	2		6	3	0
38	0	2	1.2	0	0	0
38	0	2	1	1	1	0
38	0	2		3	2	0
38	0	2		6	3	0
41	0	2	2.9	0	0	0
41	0	2	2.7	1	1	0
41	0	2	3.4	3	2	0
41	0	2	3.6	6	3	0
53	0	2	1.7	0	0	0
53	0	2	2.2	1	1	0
53	0	2	3	3	2	0
53	0	2	2.3	6	3	0
105	0	2	2.4	0	0	0
105	0	2	3.4	1	1	0
105	0	2	2.7	3	2	0
105	0	2		6	3	0
113	0	2	1.7	0	0	0
113	0	2	1.8	1	1	0
113	0	2	3	3	2	0
113	0	2	3.1	6	3	0
6	1	3	1.2	0	0	1
6	1	3		1	1	1
6	1	3		3	2	1
6	1	3		6	3	1
25	1	4		0	0	1
25	1	4	2.7	1	1	1
25	1	4	3.7	3	2	1
25	1	4	4	6	3	1
40	1	4	3	0	0	1
40	1	4		1	1	1
40	1	4		3	2	1
40	1	4		6	3	1
7	0	5	1.8	0	0	0
7	0	5		1	1	0
7	0	5		3	2	0
7	0	5		6	3	0
13	0	5	1.5	0	0	0
13	0	5	2.8	1	1	0
13	0	5	2.1	3	2	0
13	0	5	1.7	6	3	0
17	0	5	2.1	0	0	0
17	0	5		1	1	0
17	0	5		3	2	0
17	0	5		6	3	0
29	0	5	3.5	0	0	0
29	0	5		1	1	0
29	0	5		3	2	0
29	0	5		6	3	0
30	0	5	1.9	0	0	0
30	0	5		1	1	0
30	0	5		3	2	0
30	0	5		6	3	0
116	0	5	1.1	0	0	0
116	0	5	2.2	1	1	0
116	0	5	2.1	3	2	0
116	0	5	2.6	6	3	0
117	0	5	1.7	0	0	0
117	0	5	1.8	1	1	0
117	0	5	2.4	3	2	0
117	0	5	3	6	3	0
118	0	5	1.6	0	0	0
118	0	5	1.8	1	1	0
118	0	5	2.5	3	2	0
118	0	5		6	3	0
119	0	5	2.3	0	0	0
119	0	5	1.3	1	1	0
119	0	5	2.4	3	2	0
119	0	5	4	6	3	0
120	0	5	2.4	0	0	0
120	0	5	2.3	1	1	0
120	0	5	2.1	3	2	0
120	0	5	1.9	6	3	0
125	0	5	2.5	0	0	0
125	0	5	2.4	1	1	0
125	0	5	2.3	3	2	0
125	0	5	2.5	6	3	0
126	0	5	1.5	0	0	0
126	0	5	2.7	1	1	0
126	0	5	2.2	3	2	0
126	0	5	2.6	6	3	0
20	0	6	1.4	0	0	0
20	0	6		1	1	0
20	0	6		3	2	0
20	0	6		6	3	0
24	0	6	2.3	0	0	0
24	0	6		1	1	0
24	0	6		3	2	0
24	0	6		6	3	0
33	0	6	1.4	0	0	0
33	0	6		1	1	0
33	0	6		3	2	0
33	0	6		6	3	0
37	0	6	1	0	0	0
37	0	6	2.3	1	1	0
37	0	6	2.4	3	2	0
37	0	6	2.4	6	3	0
51	0	6	2.5	0	0	0
51	0	6		1	1	0
51	0	6		3	2	0
51	0	6		6	3	0
106	0	6	1.6	0	0	0
106	0	6	2.7	1	1	0
106	0	6		3	2	0
106	0	6	1.9	6	3	0
107	0	6	1	0	0	0
107	0	6	2	1	1	0
107	0	6	3.2	3	2	0
107	0	6	3.3	6	3	0
109	0	6	1.7	0	0	0
109	0	6	2.2	1	1	0
109	0	6	2.3	3	2	0
109	0	6	3.3	6	3	0
5	1	7		0	0	1
5	1	7	1.2	1	1	1
5	1	7	2.1	3	2	1
5	1	7	2.2	6	3	1
14	1	7	1.6	0	0	1
14	1	7		1	1	1
14	1	7		3	2	1
14	1	7		6	3	1
44	1	7	2	0	0	1
44	1	7	2.4	1	1	1
44	1	7	2.1	3	2	1
44	1	7		6	3	1
45	1	7	2	0	0	1
45	1	7	2.6	1	1	1
45	1	7		3	2	1
45	1	7		6	3	1
48	1	7	2.3	0	0	1
48	1	7	2.9	1	1	1
48	1	7	3	3	2	1
48	1	7		6	3	1
22	1	8	1.8	0	0	1
22	1	8	2.7	1	1	1
22	1	8	3.2	3	2	1
22	1	8	3.8	6	3	1
56	1	8	1.5	0	0	1
56	1	8	2.3	1	1	1
56	1	8	3.2	3	2	1
56	1	8	3	6	3	1
103	1	8	1	0	0	1
103	1	8		1	1	1
103	1	8	2.8	3	2	1
103	1	8	2.8	6	3	1
112	1	9	1.9	0	0	1
112	1	9	1.4	1	1	1
112	1	9	2.1	3	2	1
112	1	9	1.8	6	3	1
43	0	15	1.9	0	0	0
43	0	15	3	1	1	0
43	0	15	2.8	3	2	0
43	0	15	2.2	6	3	0
34	1	10	3	0	0	1
34	1	10	3.4	1	1	1
34	1	10	3.7	3	2	1
34	1	10	3.6	6	3	1
39	1	10	1.3	0	0	1
39	1	10		1	1	1
39	1	10		3	2	1
39	1	10		6	3	1
54	1	10	1.1	0	0	1
54	1	10		1	1	1
54	1	10		3	2	1
54	1	10		6	3	1
111	1	10	1	0	0	1
111	1	10	2	1	1	1
111	1	10	2	3	2	1
111	1	10	3	6	3	1
115	1	10	1.6	0	0	1
115	1	10	2	1	1	1
115	1	10	2	3	2	1
115	1	10	3.6	6	3	1
122	1	10	1.4	0	0	1
122	1	10		1	1	1
122	1	10	2.5	3	2	1
122	1	10	2.5	6	3	1
124	1	10	1.8	0	0	1
124	1	10	2.2	1	1	1
124	1	10	2.5	3	2	1
124	1	10	2.7	6	3	1
127	1	10	1.6	0	0	1
127	1	10	2.3	1	1	1
127	1	10	3.7	3	2	1
127	1	10	4	6	3	1
32	1	11	1.5	0	0	1
32	1	11	2.4	1	1	1
32	1	11	2.8	3	2	1
32	1	11	2.4	6	3	1
42	0	12	2.1	0	0	0
42	0	12	2.8	1	1	0
42	0	12	3.4	3	2	0
42	0	12	3.4	6	3	0
121	0	12	1.4	0	0	0
121	0	12	1.8	1	1	0
121	0	12	2	3	2	0
121	0	12	2.4	6	3	0
110	0	13	1.8	0	0	0
110	0	13	2.3	1	1	0
110	0	13	2.4	3	2	0
110	0	13	3.4	6	3	0
2	1	14	1.2	0	0	1
2	1	14	2.5	1	1	1
2	1	14	3	3	2	1
2	1	14	3.8	6	3	1
47	1	14	2	0	0	1
47	1	14	2.4	1	1	1
47	1	14	2.6	3	2	1
47	1	14	3.3	6	3	1
114	1	14	1.9	0	0	1
114	1	14	2.7	1	1	1
114	1	14		3	2	1
114	1	14		6	3	1
123	1	14	1	0	0	1
123	1	14	1	1	1	1
123	1	14	1	3	2	1
123	1	14		6	3	1
